# Supplementary material for: Case report: Fatal Borna virus encephalitis manifesting with basal brain and brainstem symptoms
Source: Front Neurol. 2024 Jan 25;14:1305748. doi: 10.3389/fneur.2023.1305748 (PMC10850352; doi:10.3389/fneur.2023.1305748)
Supplement: Supplementary file 1 [file Table_1.XLSX]

## Sheet: Tests at admission
Test at admission	Value	Normal range (where necessary)
Hemoglobin	12.3g/dl
White Blood Count (total)	11.9	<10,000
Thrombocytes	254
Neutrophils	9.8	<6,500
Lymphocytes	1.3	1,200-3,400
Monocytes (%)	7	2023-12-04
Na+	121mmol/l
K+	4.45mmol/l
Ca2+	2.18
Creatinine	0.77mg/dl
Urea	33.7mg/dl	<48.5
LDH	171U/l	135-214
eGFR	74.2 ml/min1.73m2	>90
ESR	8	<20
CRP	<0.50	<0.50
ALT/GPT	13 U/l
Gamma-GT	20
Creatine Kinase	117 U/l	<168
Troponin	3.8ng/l	<14
INR	1.14
TSH	0.07 μUI/ml	0.27-4.2
FreeT3	1.58 μUI/ml	2-4.3
FreeT4	1.58 μUI/ml	0.93-1.7

## Sheet: CSF data
	day 2	day 6	day 20	day 33
Lactate	3	3.1	5.3	6.1
Cells	8 (mononuclear)	13 (mononuclear)	40 (70% lymphocytes)	110 (85% lymphocytes)
total protein (mg/dl)	62	49.7	112.9	142.3
Glucose (mg/dl)	not reported	75,3 (norm)	54 (norm)	50 (norm)
IL-6		124
CXCL13		63
Borrelia	neg (serum+CSF) serology	neg (serum+CSF) serology	neg (serology)
Listeria		CSF neg (PCR)
TPHA		neg (serology)
Tbc PCR			CSF neg (PCR)
Rickettsia species (africae, conorii)		neg (serology)
Rabies		neg (serology)
Toxoplasmosis		neg (serology)
CSF-culture	neg	neg
HSV1	CSF neg (PCR)	CSF neg (PCR)	CSF neg (PCR)
HSV2	CSF neg (PCR)	CSF neg (PCR)	CSF neg (PCR)
VZV	CSF neg (PCR)	CSF neg (PCR)	CSF neg (PCR)
CMV	old infection (serology), CSF neg (PCR)	old infection (serology), CSF neg (PCR)
EBV	old infection (serology), CSF neg (PCR)	old infection (serology), CSF neg (PCR)
FSME	neg (serology)	neg (serology)	neg (serology)
SARS-CoV2		neg (serology + CSF PCR)	neg (serology + CSF PCR)
Picorna viri (Enterovirus, Echo-virus, Coxsackie)		CSF neg (PCR)
Coxsackie vurus		neg (serology)
Masern		atypical IgG and IgM increase, PCR neg
Mumps		old infection (serology), PCR neg	old infection (serology)
JCV		CSF neg (PCR)
Adenovirus		CSF neg (PCR)
HIV		neg (serology)
HTLV-I/II			neg (serology)
HSV6			neg (serology)
Paraneoplstic Abs	neg
Anti-neuronal Abs	neg
NSE	normal	35,4 (increased)
tau	normal
p-tau	normal
ratio b-amyloid 1-42/ 1-40	normal
Protein 14-3-3	negativ
